# Supplementary material for: Selective Extraction of Nonfullerene Acceptors from Bulk-Heterojunction Layer in Organic Solar Cells for Detailed Analysis of Microstructure
Source: Materials (Basel). 2021 Apr 21;14(9):2107. doi: 10.3390/ma14092107 (PMC8122272; doi:10.3390/ma14092107)
Supplement: Supplementary file 1 [file materials-14-02107-s001.zip]

Archive with 1 entries (1 files):
- materials-1181774-supplementary.pdf
